# Supplementary material for: Genetic and Molecular Characterization of Avian Influenza A(H9N2) Viruses from Live Bird Markets (LBM) in Senegal
Source: Viruses. 2025 Jan 8;17(1):73. doi: 10.3390/v17010073 (PMC11769557; doi:10.3390/v17010073)
Supplement: Supplementary file 1 [file viruses-17-00073-s001.zip]

Archive with 1 entries (1 files):
- viruses-3354941-supplementary.pdf
